# Supplementary material for: Family functioning, parenting stress and quality of life in mothers and fathers of Polish children with high functioning autism or Asperger syndrome
Source: PLoS One. 2017 Oct 16;12(10):e0186536. doi: 10.1371/journal.pone.0186536 (PMC5643111; doi:10.1371/journal.pone.0186536)
Supplement: S1 Material — (CSV) [file pone.0186536.s001.csv]

Group (1-ASD 2-Control)	Gender	QRS_child	QRS_personal	QRS_family	QRS_total	FAM3_General	FAM3_DYADIC	FAM3_SELFRATING	WHOQOL_physical	WHOQOL_psychological	WHOQOL_social_rerationships	WHOQOL_environmetal
2	1	2	6	0	8	0.6428571429	0.3928571429	0.3214285714	18.2857142857	16	16	15
2	2	1	5	0	6	0.2142857143	0.25	0.3214285714	20	18	14.6666666667	18
2	2	11	7	9	27	0.5357142857	0.4285714286	0.5	16.5714285714	14.6666666667	14.6666666667	15
2	2	8	17	8	33	0	0.9642857143	0.8571428571	17.7142857143	20	20	20
1	2	4	13	14	31	0.9285714286	0.6428571429	0.9285714286	17.1428571429	14	16	16
1	1	7	16	3	26	0.8214285714	0.6071428571	0.7142857143	16.5714285714	14	14.6666666667	13
1	2	4	13	8	25	1.1071428571	0.8928571429	1.1785714286	20	18	18.6666666667	19
2	2	2	10	2	14	1.0357142857	0.8928571429	0.8928571429	18.2857142857	14.6666666667	14.6666666667	15
2	2	3	11	6	20	1.5	2.1785714286	0.9642857143	17.1428571429	15.3333333333	13.3333333333	10.5
1	2	5	11	9	25	1.2857142857	1.1785714286	1.1785714286	17.7142857143	15.3333333333	13.3333333333	16
2	1	0	6	1	7	1.0357142857	0.8571428571	0.5357142857	19.4285714286	16	16	16.5
2	2	1	4	4	9	0.6071428571	0.8928571429	0.5357142857	18.2857142857	16	17.3333333333	16.5
2	2	2	9	5	16	1.4642857143	1	1.2142857143	16.5714285714	14	13.3333333333	14
2	2	0	9	0	9	0	1.1071428571	0.5714285714	17.7142857143	16.6666666667	16	16.5
1	2	4	14	14	32	0.8928571429	0.5714285714	0.8928571429	17.1428571429	14	14.6666666667	16.5
1	2	4	14	14	32	1.6785714286	1.7857142857	1.6071428571	12.5714285714	10	9.3333333333	10.5
1	1	5	16	0	21	0.9642857143	0.5714285714	0.8928571429	17.1428571429	12.6666666667	14.6666666667	15
2	1	0	10	2	0	0.8214285714	0.7857142857	0.5714285714	19.4285714286	16	16	15.5
2	1	2	7	1	10	0.6071428571	0.6428571429	0.6785714286	18.2857142857	15.3333333333	16	16.5
1	2	5	10	6	21	0.2857142857	0.25	0.5714285714	17.7142857143	16.6666666667	20	15
2	1	0	9	1	10	0.5714285714	0.5714285714	0.3571428571	18.8571428571	16.6666666667	16	18.5
1	2	4	14	0	18	0.8214285714	0.5357142857	0.75	18.2857142857	15.3333333333	14.6666666667	17
2	1	5	6	2	13	0.6785714286	1.25	0.6785714286	18.8571428571	16	20	16
2	2	3	8	2	13	0.3571428571	0.5714285714	0.75	19.4285714286	17.3333333333	18.6666666667	16.5
1	1	7	23	16	46	1.6785714286	1.6785714286	1.6428571429	12	8.6666666667	10.6666666667	8.5
1	2	1	15	1	17	0.7857142857	0.7857142857	0.6785714286	16	12.6666666667	14.6666666667	14
2	2	6	6	5	17	1.1428571429	1.0357142857	1.1785714286	14.8571428571	15.3333333333	14.6666666667	13
1	2	4	14	0	18	0.8214285714	0.5714285714	0.75	18.2857142857	15.3333333333	14.6666666667	17
1	1	8	16	7	31	1.2857142857	0.5714285714	1.2142857143	16.5714285714	12.6666666667	17.3333333333	16
2	2	1	8	1	10	0.7857142857	0.8928571429	0.7142857143	17.1428571429	16	13.3333333333	13.5
2	1	4	7	3	14	0.8928571429	1.1071428571	0.6785714286	18.2857142857	16	14.6666666667	16.5
2	2	1	11	0	0	0.8571428571	0.4642857143	0.5	18.2857142857	16.6666666667	20	17.5
2	2	3	10	1	14	0.7857142857	0.6785714286	0.5714285714	18.2857142857	16.6666666667	17.3333333333	17
1	1	1	6	0	7	0.5	0.5	0.2142857143	19.4285714286	16.6666666667	14.6666666667	18.5
2	1	1	8	3	12	0.8214285714	0.9285714286	0.7142857143	20	16.6666666667	16	17
1	1	5	11	5	21	0	1.7142857143	1.0714285714	18.8571428571	17.3333333333	13.3333333333	19
1	2	6	16	2	24	1.25	0.8928571429	0.9642857143	16.5714285714	14.6666666667	20	16.5
2	1	1	8	2	11	0.6428571429	0.2857142857	0.4285714286	17.7142857143	14.6666666667	16	15.5
2	1	0	6	0	6	0.6071428571	0.3214285714	0.25	17.7142857143	16	17.3333333333	15.5
2	2	5	6	2	13	0.6785714286	1.1785714286	0.8214285714	19.4285714286	16.6666666667	20	17
2	2	0	7	3	10	1.1071428571	0.8571428571	1	14.8571428571	13.3333333333	16	12.5
1	1	7	22	16	45	0.75	0.5	0.7857142857	17.7142857143	14	16	16.5
1	1	7	23	16	46	0.7857142857	0	0.7857142857	17.1428571429	14.6666666667	16	16.5
2	2	1	11	1	13	0.4285714286	0.2142857143	0.4642857143	17.7142857143	17.3333333333	14.6666666667	16.5
2	1	3	10	3	16	0.5	0.2142857143	0.4642857143	16	14	20	16.5
2	2	1	4	1	6	0.0357142857	0.2142857143	0.1785714286	16	15.3333333333	18.6666666667	16
1	2	5	8	2	15	0.5714285714	0.1428571429	0.2142857143	16	14	16	14
1	2	9	11	13	33	0.9642857143	1.6428571429	1.4642857143	17.7142857143	14	13.3333333333	16
1	1	8	16	7	31	0.6428571429	0.6071428571	0.5357142857	17.1428571429	14.6666666667	16	17.5
1	1	8	16	7	31	0.6428571429	0.6071428571	0.5357142857	17.1428571429	14.6666666667	16	17.5
2	1	2	7	8	17	0.9285714286	0.7142857143	1.1071428571	17.1428571429	16	14.6666666667	12.5
2	2	2	8	0	10	1	0.5	0.3928571429	17.1428571429	17.3333333333	18.6666666667	17
2	2	0	13	1	14	1.1428571429	1	0.7142857143	17.7142857143	14.6666666667	16	17.5
2	2	2	7	3	12	0.8214285714	0.7857142857	0.9285714286	18.2857142857	16	17.3333333333	16
1	2	4	10	2	16	0.7857142857	1	0.8571428571	18.8571428571	16	14.6666666667	18
2	2	1	7	1	9	0.3214285714	0.2142857143	0.3214285714	18.2857142857	18.6666666667	17.3333333333	17
2	1	0	6	3	9	1.1785714286	1.1428571429	1.25	18.2857142857	12.6666666667	13.3333333333	13
2	1	4	11	1	16	0.9285714286	0.6071428571	0.75	19.4285714286	16	17.3333333333	16
2	2	5	6	7	18	0.2857142857	0.2142857143	0.4285714286	18.2857142857	16.6666666667	14.6666666667	17
1	2	0	4	6	10	1.75	1.6428571429	1.1428571429	14.8571428571	12.6666666667	12	15
1	2	1	9	5	15	0.4642857143	0.5714285714	0.7142857143	17.7142857143	17.3333333333	16	15
2	1	4	8	1	13	0	0.4285714286	0.6785714286	13.7142857143	15.3333333333	16	10.5
1	2	5	12	4	21	1.3214285714	0.7857142857	0.6785714286	18.2857142857	14.6666666667	13.3333333333	16.5
2	1	0	7	4	11	0.9642857143	0.8928571429	0.7142857143	18	16		13.7142857143
1	2	7	13	1	21	1.2142857143	1.1428571429	1	18.2857142857	16	17.3333333333	18.5
1	1	4	9	5	18	1.1071428571	0.75	0.6785714286	17.7142857143	17.3333333333	16	15
1	2	12	14	11	37	1.8214285714	2.1428571429	1.4285714286	13.7142857143	12.6666666667	9.3333333333	11.5
2	1	1	0	0	0	0.8214285714	0.4285714286	0.5357142857	18.8571428571	15.3333333333	20	15.5
1	2	11	18	14	43	1.25	1	0.8214285714	15.4285714286	16	14.6666666667	11.5
1	1	4	11	4	19	0.7142857143	0.2857142857	0.5357142857	18.2857142857	17.3333333333	20	18.5
1	2	8	15	11	34	1.2142857143	1.2142857143	0.75	11.4285714286	10	12	11
1	2	3	12	0	15	1.1428571429	1.1071428571	1.3928571429	16.5714285714	14	14.6666666667	16.5
2	2	1	10	6	17	1.0357142857	1.1785714286	1.3571428571	17.1428571429	14.6666666667	16	15.5
1	2	5	12	6	23	0	1.3571428571	1.4642857143	16	14	16	13.5
2	2	3	0	3	0	0.7142857143	0.4642857143	0.3571428571	17.7142857143	15.3333333333	18.6666666667	14.5
2	1	2	10	5	17	0.5	0.4642857143	0.6071428571	19.4285714286	17.3333333333	20	18
1	1	4	8	3	15	0.6071428571	0.6071428571	0.5357142857	15.4285714286	14	14.6666666667	14.5
2	1	3	10	1	14	0.75	0.6428571429	0.5714285714	15.4285714286	14	16	15.5
2	1	2	4	4	10	1.1428571429	0.8928571429	0.9285714286	16.5714285714	15.3333333333	18.6666666667	15.5
2	2	5	10	0	15	0.7857142857	0.8571428571	0.75	18.8571428571	17.3333333333	17.3333333333	16.5
2	2	8	8	7	23	0.2857142857	0.1071428571	0.1785714286	20	18	17.3333333333	17.5
2	1	5	9	5	19	1.3571428571	1.2142857143	0.7142857143	16.5714285714	14	16	13
1	1	5	13	12	30	1.3571428571	0.9642857143	0.5357142857	17.1428571429	15.3333333333	14.6666666667	14.5
2	2	0	4	2	6	0.1785714286	0.3928571429	0.4642857143	18.8571428571	15.3333333333	16	15
1	2	3	11	4	18	1.1071428571	1.2142857143	0.8571428571	17.1428571429	14.6666666667	14.6666666667	14.5
2	1	1	6	5	12	0	1.5	0.75	17.1428571429	13.3333333333	12	12.5
1	1	5	11	2	18	1.1428571429	1.0714285714	1.2857142857	17.7142857143	16	16	18.5
1	1	5	18	5	28	0.9285714286	0.1428571429	0.3214285714	13.1428571429	17.3333333333	14.6666666667	14
2	1	4	11	7	22	0.9285714286	0.8928571429	0.6071428571	13.7142857143	8.6666666667	12	13
2	2	2	10	1	13	0.9285714286	0.6428571429	0.6785714286	17.1428571429	11.3333333333	13.3333333333	13.5
2	1	7	10	3	20	1.2142857143	1.3571428571	0.8571428571	17.1428571429	12	12	14.5
1	1	4	12	3	19	1.25	0.75	0.5357142857	17.7142857143	14.6666666667	13.3333333333	17
1	1	7	15	10	32	0.4642857143	0.4642857143	0.6071428571	16	15.3333333333	18.6666666667	14.5
2	1	0	6	1	0	0.8571428571	0.8214285714	0.9285714286	18.2857142857	15.3333333333	18.6666666667	16.5
1	2	1	9	3	13	0.8214285714	0.3571428571	0.6785714286	17.7142857143	16	12	15.5
2	1	6	6	3	15	1.2142857143	1.25	0.8214285714	20	16	20	16.5
1	2	6	15	5	26	0.8214285714	0.2142857143	0.5357142857	17.1428571429	13.3333333333	14.6666666667	15
2	2	1	7	5	13	0.9642857143	0.3928571429	0.6785714286	13.1428571429	14	14.6666666667	14
2	1	4	15	8	27	1.4642857143	1.3571428571	0.9642857143	14.2857142857	14	16	13.5
1	2	2	15	3	20	1.25	1.0714285714	0.8214285714	17.1428571429	9.3333333333	5.3333333333	12
1	2	7	13	8	28	2.1785714286	2.1785714286	1.3928571429	16	12.6666666667	10.6666666667	15.5
2	1	3	8	3	14	0.25	0.1071428571	0.25	14.8571428571	13.3333333333	20	16
2	1	0	0	0	0	1.25	0.6428571429	0.7142857143	16.5714285714	14.6666666667	14.6666666667	14.5
2	1	3	6	3	12	0.6428571429	0.5714285714	0.7142857143	18.2857142857	14.6666666667	17.3333333333	15
2	2	2	11	0	13	1.4642857143	1.0714285714	0.9642857143	17.1428571429	15.3333333333	17.3333333333	16.5
1	1	3	11	0	14	1.1071428571	1.0357142857	1.2142857143	18.2857142857	15.3333333333	14.6666666667	16.5
1	1	6	12	9	27	0.6428571429	0.5357142857	0.5357142857	14.2857142857	14	10.6666666667	11
1	2	5	12	4	21	0.6428571429	0.5	0.7142857143	18.2857142857	14.6666666667	16	15
2	2	5	9	5	19	0.9642857143	0.7857142857	0.7857142857	15.4285714286	15.3333333333	14.6666666667	14.5
1	2	2	10	0	12	0	0.8214285714	1.0714285714	15.4285714286	11.3333333333	14.6666666667	14
1	1	7	14	6	27	0.8928571429	0.7857142857	0.75	18.8571428571	16	16	14.5
2	2	3	7	3	13	0.25	0.1071428571	0.25	14.8571428571	13.3333333333	20	16
2	1	6	9	12	27	0.4285714286	0.5	0.2857142857	12.5714285714	14	18.6666666667	11
2	1	3	8	2	13	1.4642857143	0	1.0714285714	17.1428571429	15.3333333333	14.6666666667	17
1	1	5	14	6	25	0.6785714286	0.3928571429	0.6785714286	17.7142857143	14	18.6666666667	16.5
1	1	8	12	6	26	0.8571428571	0.8214285714	0.8928571429	16	16	17.3333333333	16.5
1	2	6	12	9	27	0.6785714286	0.1428571429	0.4642857143	14.2857142857	12	12	12
1	2	8	15	10	33	0.8571428571	0.3571428571	0	12.5714285714	13.3333333333	16	12.5
2	2	3	8	6	17	0.8571428571	1.1785714286	0.8928571429	15.4285714286	14.6666666667	16	14.5
2	1	4	12	8	24	0.6785714286	1.1071428571	0.7857142857	12.5714285714	16	12	13.5
2	2	0	6	0	6	0.5714285714	0.9642857143	1.0357142857	17.7142857143	14.6666666667	17.3333333333	15
1	2	8	14	4	26	0.8571428571	0.3928571429	0.5714285714	14.8571428571	10	10.6666666667	15.5
1	1	5	16	5	26	1.6071428571	1.4285714286	1.25	16.5714285714	12.6666666667	14.6666666667	13.5
2	1	0	5	5	10	0.8214285714	0.6785714286	0.6071428571	17.1428571429	14	14.6666666667	12.5
1	2	5	17	10	32	1.5357142857	1.4642857143	1.25	14.2857142857	11.3333333333	13.3333333333	13
2	2	3	7	5	15	0.7857142857	0.4642857143	0.5357142857	17.1428571429	11.3333333333	18.6666666667	12
1	2	7	14	11	32	0.7857142857	0.8571428571	0.9285714286	16.5714285714	14	20	13.5
2	2	5	10	10	25	0	1.0357142857	1.1071428571	13.7142857143	12	10.6666666667	11
1	1	5	13	7	25	0.8928571429	0.75	0.6071428571	13.7142857143	13.3333333333	13.3333333333	14
2	2	2	10	5	17	1.6071428571	1.4285714286	1.1428571429	14.2857142857	13.3333333333	12	14.5
2	1	2	6	3	11	0.8571428571	0.6428571429	0.6785714286	15.4285714286	13.3333333333	10.6666666667	12
2	1	3	8	7	18	1.25	1.2142857143	1.0357142857	14.2857142857	14.6666666667	14.6666666667	13.5
1	2	7	23	18	48	1.4642857143	0	1.3928571429	10.8571428571	8.6666666667	8	8.5
2	1	4	12	3	19	1.3214285714	0.9642857143	1.0714285714	15.4285714286	12.6666666667	13.3333333333	15
1	1	10	15	9	34	1.3571428571	0.8214285714	1.0714285714	13.1428571429	13.3333333333	16	12
1	1	2	11	9	22	1.1071428571	0.7142857143	0.8214285714	16.5714285714	16	18.6666666667	15
1	1	9	23	18	50	1.6428571429	1.4285714286	1.3928571429	10.2857142857	8.6666666667	8	8.5
2	2	3	0	2	0	1.3214285714	1.2142857143	1.1428571429	13.7142857143	12	13.3333333333	14
2	1	5	4	3	12	0.25	0.3928571429	0.5357142857	17.7142857143	16	20	16
1	2	4	15	14	33	1.0714285714	1	0.9642857143	14.8571428571	13.3333333333	14.6666666667	14
2	2	6	15	6	27	0.8928571429	0.5714285714	0.7857142857	15.4285714286	8	17.3333333333	15
1	1	6	16	9	31	1.2857142857	1.3214285714	0.9285714286	13.7142857143	12	12	9.5
2	1	2	9	2	13	1.1785714286	0.9642857143	0.6785714286	14.8571428571	12	16	13
2	1	3	5	0	8	0.5	0	0.1071428571	17.1428571429	16	20	14.5
2	2	2	8	7	17	1.5714285714	1.1071428571	1.2857142857	13.7142857143	12	14.6666666667	12
2	2	4	10	4	18	1.0714285714	0.75	1.0357142857	16	12.6666666667	16	15
2	2	3	5	3	11	1.75	1.8571428571	1.4642857143	16.5714285714	15.3333333333	14.6666666667	15
1	1	8	14	11	33	1.7142857143	1.7142857143	1.25	13.1428571429	8.6666666667	9.3333333333	9.5
1	1	9	12	12	33	1.5	1.3571428571	1.3214285714	12.5714285714	10	12	10.5
1	1	9	15	4	28	0.4642857143	0.7857142857	0.6071428571	15.4285714286	11.3333333333	14.6666666667	15
1	2	3	14	10	27	1.0357142857	0.9642857143	0.8928571429	16	13.6		12.5
2	2	5	11	16	32	0.9285714286	1.2142857143	1.0714285714	14.2857142857	12	16	8
1	1	6	17	15	38	2.0714285714	2.25	1.1428571429	14.2857142857	12	13.3333333333	12
1	1	4	14	13	31	0.7857142857	0.75	0.8214285714	18.2857142857	15.3333333333	17.3333333333	17.5
2	1	3	12	8	23	1	0.4285714286	0.8214285714	19.4285714286	14.6666666667	16	14.5
1	1	11	15	14	40	2	1.8214285714	1.4642857143	12.5714285714	9.3333333333	8	11.5
2	1	3	14	3	20	0.9285714286	1.3571428571	0.7857142857	12	14	16	13.5
1	1	2	11	2	15	0.7142857143	0.5357142857	0.3928571429	14.2857142857	12.6666666667	16	12
2	2	2	12	2	16	1.3571428571	1.5357142857	1.2142857143	15.4285714286	13.3333333333	9.3333333333	14
1	2	8	13	9	30	1.3571428571	1.6071428571	1.2142857143	12	10.6666666667	12	14.5
1	1	14	22	10	46	1.4642857143	1.6785714286	1.1428571429	14.8571428571	13.3333333333	12	10.5
1	2	1	10	7	18	1.4642857143	1.4285714286	1.25	13.7142857143	14	9.3333333333	12
2	2	3	8	6	17	1.0357142857	1.0357142857	0.7142857143	17.1428571429	11.3333333333	13.3333333333	14
1	1	12	16	10	38	2	2.3214285714	1.2142857143	12	10	9.3333333333	12.5
2	1	4	9	2	15	0	1.6071428571	1	14.2857142857	13.3333333333	8	14
2	2	0	6	3	9	0	0.9642857143	0.8928571429	14.2857142857	17.3333333333	16	13
1	2	3	12	7	22	0.9285714286	0.6428571429	1.1071428571	14.8571428571	11.3333333333	16	12.5
2	2	3	15	13	31	2.25	0	1.5714285714	16.5714285714	9.3333333333	8	9.5
2	1	3	11	11	25	1.5357142857	1.8571428571	1.2857142857	14.8571428571	11.3333333333	12	12.5
2	1	6	12	4	22	1.1071428571	0.6071428571	0.6428571429	16.5714285714	14	18.6666666667	14
1	1	2	15	5	22	1.8571428571	2.3214285714	1.3571428571	14.2857142857	8	5.3333333333	12
1	1	4	13	8	25	0.8928571429	1.4642857143	0.6071428571	13.7142857143	11.3333333333	12	13
1	2	7	16	3	26	1.0357142857	1.1428571429	1.0714285714	13.1428571429	10.6666666667	13.3333333333	13
2	2	2	7	4	13	1.6428571429	0.6428571429	1.5714285714	17.7142857143	13.3333333333	10.6666666667	14.5
1	1	11	14	11	36	1.5357142857	1.4642857143	1.1428571429	12	8.6666666667	13.3333333333	13
1	1	4	13	9	26	1.5	0.8214285714	1.0714285714	10.8571428571	8.6666666667	10.6666666667	12
2	1	2	14	5	21	2	1.1428571429	1.4642857143	16.5714285714	10.6666666667	5.3333333333	14
1	2	4	14	13	31	0	0	1.4642857143	17.1428571429	14	14.6666666667	17
2	2	7	9	8	24	1.4642857143	1.6071428571	1.2857142857	14.8571428571	12	13.3333333333	11.5
2	1	7	11	10	28	1.4285714286	1.3214285714	1	14.2857142857	8.6666666667	12	9.5
2	1	2	0	5	0	2	1.3928571429	1.25	10.8571428571	8.6666666667	12	9.5
1	1	8	20	6	34	1.4285714286	1	1	13.1428571429	10.6666666667	9.3333333333	16.5
2	2	7	14	9	30	1.5	1.2857142857	1.3214285714	12.5714285714	14.6666666667	16	14
1	1	7	23	16	46	1.3571428571	1.4285714286	0	17.1428571429	13.3333333333	16	15.5
1	1	7	23	16	46	1.4642857143	1.4642857143	1.4285714286	16	14	9.3333333333	14
2	1	8	12	8	28	1.6071428571	0	1.3571428571	12.5714285714	12.6666666667	13.3333333333	12
1	2	1	10	7	18	1.75	0.9285714286	1.5	14.2857142857	10.6666666667	17.3333333333	9
2	1	1	8	3	12	0.6428571429	1.1428571429	0.9642857143	12	7.3333333333	16	11
1	2	6	17	13	36	0.8571428571	1.1071428571	0.6428571429	9.7142857143	8.6666666667	14.6666666667	9.5
1	2	2	12	6	20	1.8214285714	2.0714285714	1.1071428571	14.2857142857	8	4	12
1	1	7	16	16	39	1.8928571429	1.8214285714	1.3214285714	9.1428571429	8	6.6666666667	10.5
2	2	2	7	4	13	1.2142857143	0.8928571429	1.2142857143	16	14.6666666667	13.3333333333	15
1	1	13	18	17	48	2.1428571429	2	1.3214285714	9.1428571429	5.3333333333	10.6666666667	6.5
1	1	2	15	10	27	1.5714285714	1.7857142857	0.9642857143	13.1428571429	12	14.6666666667	10.5
1	2	7	13	4	24	0.8214285714	0.8571428571	0.7857142857	16	13.3333333333	14.6666666667	16.5
1	1	8	15	2	25	0.8928571429	1.0357142857	0.7857142857	16	13.3333333333	13.3333333333	14.5
1	2	4	14	14	32	1.3571428571	1.3214285714	1.5357142857	16	13.3333333333	10.6666666667	14.5
2	1	0	6	3	9	0	1.2142857143	0.8571428571	16.5714285714	13.3333333333	13.3333333333	13.5
2	1	3	3	2	8	0.8928571429	0.75	0.75	12.5714285714	14	16	15
1	2	1	7	0	8	0.5714285714	0.7857142857	0.8214285714	17.7142857143	15.3333333333	16	17.5
2	2	2	7	1	10	0.8928571429	1.1071428571	0.7857142857	15.4285714286	16	14.6666666667	16
1	2	0	6	3	9	0.6071428571	0.4642857143	0.3928571429	19	17.6		14.5
